# Supplementary material for: Evaluation of a Live Attenuated S. sonnei Vaccine Strain in the Human Enteroid Model
Source: Pathogens. 2021 Aug 25;10(9):1079. doi: 10.3390/pathogens10091079 (PMC8468197; doi:10.3390/pathogens10091079)
Supplement: Supplementary file 1 [file pathogens-10-01079-s001.zip]

Archive with 1 entries (1 files):
- pathogens-1248516-supplementary.pdf
